# Supplementary material for: Denoising Autoencoder Normalization for Large-Scale Untargeted Metabolomics by Gas Chromatography–Mass Spectrometry
Source: Metabolites. 2023 Aug 13;13(8):944. doi: 10.3390/metabo13080944 (PMC10456436; doi:10.3390/metabo13080944)
Supplement: Supplementary file 1 [file metabolites-13-00944-s001.zip]

Archive with 2 entries (2 files):
- Supplementary Data File_Zhang_Fan et al_08-2023.xlsx
- Supplementary Information_Ying Zhang_Sili Fan_et al_Metabolites_08-2023.pdf
